# Supplementary material for: Genome-Wide Identification and Expression Analysis of MTP (Metal Ion Transport Proteins) Genes in the Common Bean
Source: Plants (Basel). 2023 Sep 9;12(18):3218. doi: 10.3390/plants12183218 (PMC10535811; doi:10.3390/plants12183218)
Supplement: Supplementary file 1 [file plants-12-03218-s001.zip]

Archive with 1 entries (1 files):
- plants-2584908-supplementary.pdf
